# Supplementary material for: Linking environmental management accounting to green organisational behaviour: The mediating role of green human resource management
Source: PLoS One. 2022 Dec 28;17(12):e0279568. doi: 10.1371/journal.pone.0279568 (PMC9797071; doi:10.1371/journal.pone.0279568)
Supplement: S1 Data — (XLSX) [file pone.0279568.s001.xlsx]

## Sheet: Sheet1
MEMA1	MEMA2	MEMA3	MEMA4	MEMA5	MEMA6	MEMA7	MEMA8	PEMA1	PEMA2	PEMA3	PEMA4	PEMA5	GHRM1	GHRM2	GHRM3	GHRM4	GHRM5	GHRM6	GHRM7	GHRM8	OGB1	OGB2	OGB3	OGB4	OGB5	OGB6	OGB7	OGB8	OGB9	OGB10	@1.性别	@2.年龄	@3.教育水平	@4.月收入	@5.工作年限
3	3	3	2	3	3	3	3	4	4	4	4	4	3	3	3	3	3	4	3	3	2	2	2	4	2	3	3	2	2	3	2	2	3	1	3
3	3	3	3	4	3	3	3	3	3	3	3	4	3	3	3	3	3	4	3	3	4	4	4	4	4	4	4	4	4	4	1	3	2	5	2
4	4	4	4	3	4	4	3	2	2	2	2	3	4	4	4	4	4	4	4	4	2	2	3	3	2	2	2	2	2	3	2	2	2	4	3
3	3	3	3	4	3	3	4	3	3	3	3	5	3	3	3	4	3	4	3	3	4	4	5	5	4	4	4	4	4	5	2	2	2	4	3
3	3	3	3	4	3	3	3	2	2	2	2	2	4	4	4	3	4	2	4	4	2	2	3	3	2	2	2	2	2	3	1	5	2	4	3
3	3	3	4	3	3	3	4	3	3	3	3	3	3	3	3	3	3	4	3	3	3	3	3	3	3	3	3	3	3	3	1	5	2	4	3
3	3	3	3	4	3	3	4	3	3	3	3	4	4	4	4	3	4	3	4	4	4	4	3	3	4	4	4	4	4	3	2	2	3	5	2
3	3	3	4	3	3	3	4	3	3	3	3	3	4	4	4	3	4	3	4	4	4	4	4	4	4	4	4	4	4	4	1	5	3	5	2
4	4	4	3	4	4	4	3	2	2	2	2	3	3	3	3	3	3	4	3	3	4	4	4	4	4	4	4	4	4	4	1	5	2	4	3
4	4	4	3	3	4	4	5	3	3	3	3	4	3	3	3	3	4	5	3	3	4	4	4	4	4	4	4	4	4	4	1	4	3	4	5
4	4	4	4	4	4	4	3	3	3	3	3	3	2	2	2	3	4	4	2	2	4	4	4	4	4	4	4	4	4	4	2	3	2	5	3
4	4	4	3	4	4	4	4	3	3	3	3	4	4	4	4	3	4	4	4	4	4	4	4	4	4	4	4	4	4	4	2	5	3	5	5
4	4	4	3	4	4	4	4	2	2	2	2	4	3	3	3	3	2	3	3	3	2	2	2	2	2	2	2	3	2	2	1	5	2	4	2
4	4	4	4	4	4	4	4	4	4	2	4	4	4	4	3	3	4	5	4	4	4	4	4	4	4	4	4	4	4	4	1	3	2	4	3
4	4	4	4	4	4	4	4	4	4	2	4	3	4	4	4	4	4	4	3	4	3	3	3	3	4	3	3	3	4	3	1	3	3	3	2
4	4	4	4	4	4	4	4	4	4	2	4	4	4	4	4	4	4	3	3	3	3	3	3	3	3	3	3	3	3	3	1	3	3	4	5
4	4	4	4	4	3	4	4	4	4	2	4	4	4	4	4	4	4	4	4	3	4	4	4	4	4	4	4	4	4	4	2	3	4	1	2
5	5	4	4	4	4	4	5	3	3	2	3	3	3	3	3	3	3	3	3	4	3	4	3	3	4	4	4	4	4	3	1	2	2	4	2
5	5	4	4	4	4	5	5	2	2	2	4	4	4	4	4	4	4	4	4	5	4	4	4	4	4	4	4	4	4	4	2	3	3	1	3
5	5	4	5	4	4	4	5	2	2	2	4	4	4	4	4	4	4	4	4	4	5	4	5	5	3	5	4	4	4	5	2	2	3	3	3
4	4	5	5	5	5	3	4	2	2	2	2	3	3	3	4	3	3	3	3	4	3	4	3	3	4	4	4	4	4	3	1	3	2	4	3
4	5	5	4	5	5	4	5	2	2	2	2	3	4	4	4	4	4	4	4	5	3	3	3	3	3	4	3	3	3	3	1	2	3	5	1
4	5	5	5	5	5	4	5	2	2	2	2	3	3	3	4	3	4	3	3	4	4	4	4	4	4	3	4	4	4	4	1	1	2	5	3
5	5	5	5	5	4	4	5	2	2	2	2	4	5	5	3	5	3	5	5	4	5	4	5	5	4	5	4	4	4	5	1	4	2	5	3
4	5	5	5	4	5	5	5	5	5	5	5	5	5	5	5	5	5	5	5	4	5	4	5	5	4	3	4	4	4	5	1	3	3	4	2
5	5	5	4	5	5	5	5	4	4	4	4	4	4	4	4	4	4	4	4	3	4	5	4	4	4	3	4	4	5	4	2	3	2	5	3
3	2	2	2	3	2	2	2	2	2	2	2	3	2	2	2	2	2	2	2	4	3	3	3	3	4	2	3	2	3	3	2	3	1	4	3
2	3	3	3	2	2	3	3	3	3	3	3	3	2	2	2	2	2	2	2	2	3	3	3	3	2	2	3	2	3	3	2	4	3	4	1
2	3	3	3	2	3	2	3	4	4	4	4	3	4	4	4	4	4	4	4	3	2	3	2	2	5	5	5	5	5	2	1	5	3	4	2
3	3	3	3	3	3	2	3	2	2	2	2	2	3	3	3	3	3	3	3	2	2	2	3	2	2	2	3	3	3	3	1	4	2	3	3
3	3	3	2	3	3	2	2	2	3	3	3	2	2	2	2	2	2	2	2	3	4	3	2	3	3	3	2	2	2	4	1	3	3	4	2
3	3	3	3	3	3	2	3	2	2	2	2	2	3	3	3	3	3	3	3	2	3	2	3	2	2	2	3	3	3	3	2	2	2	5	3
4	3	2	2	3	3	3	2	3	4	4	4	3	3	3	3	3	3	3	3	4	3	3	3	4	4	4	3	3	3	4	1	5	3	5	3
3	3	2	2	3	3	4	3	2	2	2	2	3	3	3	3	3	4	3	3	3	3	3	3	3	3	3	3	3	3	3	2	3	2	5	4
3	4	3	3	4	3	2	3	2	3	3	3	3	3	3	3	3	4	3	3	4	3	3	4	4	3	4	4	3	4	3	1	5	3	5	3
3	2	2	2	3	3	4	2	4	2	2	2	2	2	2	2	2	2	2	2	4	2	2	3	3	2	4	3	2	3	2	1	3	3	3	3
3	3	3	3	3	3	3	3	3	2	3	3	3	3	3	3	3	3	3	3	3	3	3	3	3	3	3	3	3	3	3	1	4	3	5	1
3	3	3	3	3	3	3	3	3	2	3	3	3	3	3	3	3	3	3	3	3	3	3	3	3	3	3	3	3	3	3	2	3	2	3	2
3	2	3	3	4	2	3	3	3	4	4	4	3	4	3	3	3	3	3	4	3	3	3	3	3	3	4	4	3	3	3	2	3	3	5	2
4	3	4	4	3	3	3	4	3	2	2	2	3	2	3	3	3	3	3	3	4	4	4	4	4	4	4	4	4	4	4	2	3	2	5	5
3	3	3	3	4	3	2	3	2	2	2	2	2	4	3	3	3	3	3	3	3	4	4	4	4	4	4	4	4	4	4	2	2	2	3	3
3	3	3	3	3	3	3	3	3	3	3	3	3	3	3	3	3	3	3	3	3	3	3	3	3	3	3	3	3	3	3	2	3	3	4	4
3	3	3	3	3	4	2	3	3	3	3	3	2	5	3	3	3	3	3	3	4	2	2	2	2	2	4	2	2	2	2	2	3	4	4	3
2	3	2	2	4	3	3	2	4	4	4	4	3	3	4	3	4	3	3	3	3	4	4	4	4	4	4	2	4	4	4	1	4	3	4	2
3	3	3	3	3	3	3	4	4	4	4	4	4	3	4	3	4	3	3	3	3	4	4	4	4	4	4	2	4	4	4	1	5	3	5	2
3	3	3	3	3	3	3	3	4	4	4	4	3	4	4	3	4	3	3	3	3	4	4	4	4	4	3	4	4	4	4	1	4	3	3	3
3	2	4	3	3	3	2	3	3	3	3	3	3	4	3	3	3	3	3	3	3	3	3	3	3	3	4	4	3	3	3	1	2	4	5	2
3	4	3	3	3	3	3	3	5	2	5	4	4	3	4	3	3	3	3	3	3	3	3	3	3	3	4	4	3	3	3	1	3	3	4	3
3	4	3	3	3	3	3	3	3	2	2	2	2	2	2	3	3	3	3	3	3	4	4	4	4	4	4	4	4	4	4	2	4	2	5	3
4	4	4	4	4	2	2	4	2	2	4	2	2	4	4	4	4	4	4	4	4	4	4	4	4	4	4	4	4	4	4	1	2	3	3	1
3	3	4	3	3	4	2	3	2	2	3	3	3	2	3	3	3	4	4	4	4	3	3	3	3	3	4	4	3	3	3	1	3	3	4	3
3	4	3	3	3	3	3	3	2	2	4	3	3	3	4	3	3	3	3	4	4	4	4	4	4	4	4	4	4	4	4	2	3	2	4	3
3	3	3	3	3	3	3	3	3	2	3	2	2	4	4	3	3	5	5	4	4	2	2	2	2	2	4	4	2	2	2	2	3	2	5	3
4	3	3	4	4	3	3	4	4	2	4	4	2	4	3	3	3	4	4	4	4	2	2	2	2	2	3	3	2	2	2	2	2	2	5	3
3	3	3	3	3	3	4	3	3	3	3	2	3	3	4	3	3	4	4	4	4	3	3	3	3	3	4	4	3	3	3	1	4	3	4	3
3	3	3	4	4	3	4	4	3	2	3	3	3	4	4	3	4	4	4	4	4	4	4	4	4	4	4	4	4	4	4	2	3	2	5	5
5	3	3	3	3	3	3	3	3	4	3	3	3	3	3	3	3	3	3	3	3	3	3	3	3	3	3	3	3	3	3	2	2	3	4	3
3	1	2	4	4	4	4	4	3	4	3	2	2	1	4	4	5	5	5	5	4	4	4	4	4	4	4	4	4	4	4	1	3	1	5	1
3	4	3	3	3	3	3	3	3	3	3	4	4	3	3	3	3	4	4	3	3	4	3	3	3	4	4	4	4	3	4	1	2	3	4	3
3	4	3	3	4	4	3	3	3	2	3	5	3	3	4	3	4	5	5	5	4	3	4	4	4	5	3	3	3	4	3	1	3	3	4	4
3	3	3	3	3	3	4	3	4	4	4	4	3	4	3	3	3	3	3	3	4	3	4	4	4	3	3	3	3	4	4	2	3	2	4	3
4	3	4	3	4	4	3	2	1	1	1	1	2	1	1	3	1	3	3	3	3	4	2	2	2	4	4	4	4	2	3	2	2	3	4	5
4	4	3	4	3	3	3	3	2	2	2	2	2	4	4	4	4	4	4	4	4	4	3	3	3	4	4	4	4	3	4	1	1	2	4	3
4	2	4	4	4	4	3	3	2	2	2	2	3	2	3	4	3	4	4	4	4	4	4	4	4	5	4	4	4	4	4	1	5	2	4	3
4	3	5	3	4	4	2	3	2	2	2	2	3	4	3	3	3	3	3	3	3	2	4	4	4	4	4	4	4	4	3	1	2	3	5	3
4	4	4	4	3	3	3	2	2	2	2	2	4	4	3	5	5	5	5	5	5	5	3	3	3	3	4	4	4	3	4	2	2	3	5	3
3	3	4	3	4	4	3	4	3	3	3	3	3	4	4	3	4	3	4	4	3	3	4	4	4	4	4	4	4	4	4	1	4	3	4	2
3	4	3	4	4	4	3	4	4	4	4	4	3	4	4	3	4	4	4	4	4	3	4	4	4	4	4	4	4	4	3	2	3	2	4	3
3	3	4	4	3	3	3	3	2	2	2	2	2	4	4	3	4	3	4	4	4	2	2	2	2	2	2	2	2	2	2	1	3	4	4	3
3	4	4	3	4	3	3	4	2	2	2	4	2	2	2	3	2	2	2	2	2	3	5	3	3	5	5	5	5	5	3	1	3	2	5	3
4	3	4	3	3	4	4	3	3	3	3	3	2	4	4	3	4	4	4	4	4	4	4	4	4	4	4	4	4	4	4	1	5	1	3	2
3	3	3	5	3	3	3	3	4	4	4	3	2	4	4	4	4	4	4	4	4	4	3	4	4	3	3	3	3	3	4	1	5	1	3	3
4	3	3	4	3	3	3	3	3	3	3	3	3	4	4	4	4	4	4	4	4	4	3	4	4	3	3	3	3	3	4	1	3	2	5	2
4	4	3	4	3	3	3	3	4	4	4	4	4	4	4	4	4	4	4	4	4	4	2	4	4	2	3	4	4	2	4	1	3	3	3	4
3	4	3	3	4	4	4	4	3	3	3	3	3	4	4	4	4	4	4	4	4	4	4	4	4	4	4	4	4	4	4	2	1	4	4	5
3	4	3	3	4	4	4	4	3	3	3	4	3	4	4	4	4	4	4	4	4	4	4	4	4	4	4	4	4	4	4	1	2	3	4	2
4	3	3	4	3	3	3	3	4	4	4	4	4	3	3	3	3	3	3	3	3	5	4	5	5	4	5	3	5	4	5	2	3	2	1	3
4	4	3	4	3	3	3	3	3	3	3	3	3	5	5	5	5	5	5	5	5	2	3	2	2	3	4	5	2	3	2	1	5	3	4	3
3	4	3	3	3	3	3	3	4	4	4	3	4	4	4	4	4	4	4	4	4	4	4	4	4	4	5	4	4	4	4	1	3	2	3	3
3	3	4	3	3	4	4	3	5	5	5	4	5	4	4	5	4	4	4	4	5	4	5	4	4	4	5	4	4	4	4	1	3	2	2	3
3	3	5	3	3	3	3	3	3	3	2	3	3	3	3	3	3	3	3	3	3	2	2	2	2	4	3	2	2	2	2	1	3	2	4	2
5	3	5	3	3	3	3	3	3	3	3	4	2	3	3	3	3	3	3	2	2	3	3	3	3	3	3	3	3	3	3	1	5	3	4	1
4	3	4	3	4	4	4	3	3	3	3	3	3	3	4	3	3	4	4	2	2	3	3	3	3	4	2	3	3	3	3	1	2	3	4	3
3	4	4	4	3	3	3	3	2	3	3	4	3	3	4	3	3	3	3	3	3	3	3	3	3	3	3	3	3	3	3	1	4	3	4	3
4	3	4	4	3	4	3	3	2	4	4	4	4	4	4	4	4	4	4	4	4	4	2	4	4	4	4	4	4	4	4	1	3	2	3	3
4	4	4	3	4	4	4	2	3	3	3	3	4	4	3	4	3	4	4	4	4	4	3	4	4	4	3	4	4	4	4	1	3	2	4	3
4	3	4	3	3	4	3	4	4	4	4	4	2	3	3	3	3	3	3	3	3	2	3	2	2	2	3	3	2	3	2	2	3	2	4	3
4	3	3	4	3	4	3	3	4	4	4	4	4	4	3	4	3	4	4	4	4	3	2	3	3	3	4	4	3	4	3	2	3	2	2	3
4	3	3	4	3	4	3	4	4	4	4	4	4	4	4	4	4	4	4	4	4	4	3	4	4	4	4	4	4	3	4	1	4	3	4	4
3	4	3	3	4	3	4	3	3	3	3	3	3	2	4	2	4	2	2	2	2	4	2	4	4	4	3	2	4	2	4	1	1	2	2	3
3	4	3	4	4	3	4	3	3	3	3	3	3	3	4	3	4	4	3	3	3	4	3	4	4	4	4	3	4	3	4	1	3	3	3	3
3	3	4	3	3	4	3	4	4	4	4	4	4	3	4	3	4	4	3	3	3	4	5	4	4	4	4	5	4	5	4	2	1	4	4	2
4	4	3	4	4	4	4	4	3	3	3	3	3	4	4	3	4	3	3	3	3	4	3	4	3	4	4	3	4	3	4	1	5	3	4	2
4	4	4	4	4	4	4	4	3	3	3	3	3	2	2	3	2	3	3	3	3	3	4	3	3	3	4	3	3	3	3	1	3	4	3	2
4	4	4	4	4	4	4	4	3	3	3	3	3	3	2	3	2	3	3	3	3	3	4	3	3	3	3	3	3	3	3	2	3	3	5	5
4	4	3	4	4	3	3	3	2	2	3	3	3	3	3	4	4	4	3	4	4	3	3	3	4	3	4	4	3	4	3	2	2	4	4	3
4	4	4	3	4	4	3	4	2	2	3	3	3	3	3	3	3	3	3	3	3	3	3	3	3	3	3	3	3	3	3	1	5	3	5	4
3	5	4	3	3	4	3	4	2	2	3	3	3	4	4	4	3	4	4	4	4	3	3	3	4	3	3	3	3	4	3	1	5	4	4	2
4	4	3	4	4	3	3	3	2	2	3	3	3	3	4	4	4	4	4	4	4	4	4	4	4	4	4	4	4	4	4	2	3	3	2	2
4	4	4	3	4	4	3	4	2	2	3	3	3	3	4	4	4	4	4	4	4	4	4	4	4	4	4	4	4	4	4	2	2	4	2	3
4	4	4	3	4	4	3	4	2	2	3	3	3	3	4	4	4	4	4	4	4	4	4	4	4	4	4	4	4	4	4	1	3	2	5	3
4	4	3	4	4	4	3	4	4	4	2	3	4	4	3	3	2	3	3	3	3	3	4	4	4	4	4	4	4	4	3	1	3	4	3	3
4	3	3	4	5	3	4	3	3	3	4	2	4	3	4	4	4	4	4	4	4	3	2	2	2	2	2	2	2	2	4	1	3	3	2	3
4	3	4	4	3	4	4	4	4	3	3	4	3	4	3	4	4	3	3	3	4	3	3	3	3	3	3	3	3	3	3	1	2	2	5	2
4	3	4	3	4	4	3	3	3	3	4	3	3	4	3	4	3	3	4	4	3	3	3	3	3	3	3	3	3	3	4	1	2	3	2	3
4	4	4	4	4	3	3	3	3	3	4	3	3	3	3	3	4	4	3	3	4	4	4	4	4	4	4	4	4	4	4	1	1	3	4	3
4	4	3	4	4	3	4	4	4	3	3	4	3	3	4	3	4	3	3	3	4	3	3	3	3	3	3	3	3	3	3	2	2	3	4	5
4	3	4	4	3	4	3	3	3	3	3	4	3	4	4	4	3	4	3	3	3	4	3	3	3	3	3	3	3	3	4	1	2	4	3	3
4	4	3	4	4	4	3	3	3	3	3	4	3	4	4	4	3	4	4	4	3	3	3	3	3	3	3	3	3	3	3	2	3	3	5	3
4	3	3	4	4	3	3	3	4	4	4	4	2	3	2	3	2	3	4	4	3	4	2	2	2	2	2	2	2	2	3	2	3	3	3	3
3	3	4	3	3	3	3	5	4	3	4	4	3	3	4	3	4	3	3	3	3	4	3	3	3	3	3	3	3	3	3	2	2	2	4	5
4	4	4	4	4	4	4	3	3	4	3	4	4	3	4	3	4	3	3	4	3	3	3	4	4	4	4	4	4	4	4	1	2	3	4	3
3	3	4	3	4	3	3	3	4	4	4	3	4	3	4	3	4	3	4	4	3	4	4	3	3	3	3	3	3	3	4	1	2	3	5	2
4	4	3	4	4	4	4	4	4	4	4	3	4	3	4	4	4	4	4	4	3	4	5	5	5	5	4	5	5	5	4	1	5	3	3	2
3	3	4	3	4	3	3	4	4	4	4	4	4	4	4	3	4	3	4	3	4	3	4	3	3	3	3	3	3	3	3	2	5	3	5	2
3	3	4	3	4	3	3	3	4	4	4	4	4	3	4	4	4	4	4	3	4	3	4	3	3	3	3	3	3	3	3	1	5	3	2	2
3	3	4	3	4	3	3	4	4	4	4	4	4	3	4	4	4	4	4	4	3	4	3	4	4	4	4	4	4	4	4	2	5	3	4	3
4	4	4	4	3	4	4	4	4	4	4	4	4	3	4	4	4	4	4	4	3	4	4	4	4	4	3	4	4	4	4	1	5	2	4	2
3	3	3	3	4	3	3	4	4	4	4	4	4	4	4	4	4	4	3	4	3	3	3	3	3	3	3	3	3	3	3	1	2	2	4	2
3	3	4	3	4	3	3	4	4	4	4	4	4	4	4	4	4	4	3	4	3	4	3	3	3	3	3	3	3	4	3	1	2	1	5	2
3	3	4	3	4	3	3	4	2	2	2	4	4	4	4	4	4	4	4	4	4	4	4	4	4	4	4	4	4	4	4	1	5	4	4	3
4	4	3	4	4	4	4	4	2	2	2	4	3	5	3	5	5	5	3	5	4	4	4	4	4	4	4	3	5	3	4	2	3	1	4	3
3	3	4	3	4	3	3	3	2	2	2	4	4	3	3	3	3	3	4	3	3	3	3	4	4	4	3	4	4	3	4	1	2	3	5	2
4	4	3	4	4	4	4	3	2	2	2	4	4	4	4	4	4	4	4	4	4	5	4	3	3	5	3	3	4	4	4	2	5	2	2	2
3	3	3	4	4	4	4	4	3	4	4	4	4	3	4	4	4	3	3	4	4	4	3	3	3	3	3	4	3	3	4	1	4	3	5	3
3	3	3	5	3	4	4	3	5	5	5	4	4	5	3	3	3	4	4	3	3	4	4	4	4	4	4	5	5	5	5	1	2	3	3	3
3	4	3	4	4	4	4	4	4	4	4	2	2	2	3	3	3	3	4	3	3	4	2	4	4	4	2	2	2	2	4	1	5	3	4	3
4	3	4	5	3	3	3	3	2	2	2	2	2	3	3	3	3	5	3	3	3	2	3	1	1	4	3	2	1	2	4	1	5	3	4	3
4	3	4	5	3	3	3	3	2	2	2	2	2	3	3	3	3	3	3	3	3	2	3	1	1	4	3	2	1	2	2	1	5	3	2	2
4	4	4	3	4	4	4	3	2	2	2	2	2	3	3	3	3	3	3	3	3	4	3	3	4	2	3	2	4	3	4	2	2	3	2	3
4	4	4	4	4	3	3	3	3	3	3	3	3	3	3	3	3	3	3	3	3	5	5	5	5	5	5	4	3	5	4	1	5	3	4	3
4	3	4	3	4	4	4	4	2	2	2	2	4	2	3	3	3	2	2	3	3	4	3	3	2	3	3	3	3	3	4	2	5	2	4	3
4	4	4	4	4	4	3	3	2	2	2	2	4	4	3	3	3	4	4	3	3	4	3	3	4	3	3	4	4	3	4	2	3	4	4	3
4	4	4	4	3	3	4	3	3	3	3	3	3	3	4	4	4	3	3	4	4	3	3	3	3	3	3	3	3	3	3	1	5	3	4	2
4	4	4	4	4	4	3	4	3	3	3	3	3	3	4	4	4	4	4	4	4	3	3	3	4	3	3	3	3	3	2	2	2	3	3	2
4	4	4	4	3	3	4	3	3	3	3	3	3	3	3	4	4	3	3	4	3	3	3	3	3	3	3	3	3	3	3	2	2	3	4	2
4	4	4	3	4	4	3	4	3	3	3	3	3	4	4	4	4	4	4	4	4	4	4	3	4	3	4	4	4	3	4	1	2	3	3	4
5	4	4	4	3	3	3	3	2	2	2	3	3	4	4	4	4	4	4	4	3	4	4	4	4	4	4	4	4	4	4	2	2	3	4	3
4	4	4	4	4	4	3	3	3	3	3	4	4	3	3	2	3	2	2	4	4	2	2	2	4	2	2	2	2	2	4	1	2	3	4	3
4	4	4	4	4	4	3	3	3	3	3	4	4	4	4	4	4	2	2	4	4	2	2	2	4	2	2	2	2	2	4	1	3	2	4	3
4	4	4	4	4	4	3	3	4	4	4	3	3	4	4	4	4	4	4	3	3	3	3	4	3	4	3	3	3	4	3	1	2	3	5	3
4	4	4	4	4	4	3	3	3	3	3	3	3	5	5	3	5	3	3	4	2	3	3	3	3	3	3	3	3	3	4	1	5	2	4	3
4	4	4	4	4	4	4	3	3	3	3	3	3	3	3	4	3	4	4	3	4	4	4	3	4	3	4	3	4	3	4	1	5	2	2	2
4	2	4	4	4	4	4	4	3	3	3	3	3	3	3	4	3	4	4	4	4	4	4	4	4	4	4	4	4	4	4	2	3	3	5	3
4	4	4	3	4	4	3	3	3	3	3	3	3	3	3	3	3	3	4	4	4	4	4	3	3	3	3	4	4	3	4	2	3	2	2	2
4	4	3	4	4	4	4	4	3	3	3	3	3	4	4	4	4	4	3	4	3	4	4	4	4	4	4	4	4	4	3	1	4	4	4	3
4	4	4	4	4	4	4	3	3	3	3	4	4	3	3	3	3	2	3	2	2	4	3	3	4	4	4	4	4	3	4	2	2	2	1	3
3	3	4	4	4	4	4	4	4	4	4	3	3	3	3	3	3	3	4	3	4	3	4	4	3	3	3	3	3	4	3	1	5	3	4	2
4	3	4	4	4	4	4	4	4	4	4	3	3	3	3	3	3	3	4	3	4	3	4	4	3	3	3	4	3	3	3	1	5	2	4	3
4	4	3	4	4	4	4	4	4	4	4	3	4	4	3	3	4	4	4	4	4	4	4	4	4	4	4	4	4	4	4	2	2	3	4	3
4	2	4	4	4	4	4	4	4	4	4	4	4	4	3	3	4	4	4	4	4	4	4	4	4	4	4	3	4	4	4	1	2	3	4	3
4	4	4	4	4	2	4	4	4	4	4	3	4	4	3	3	4	4	4	4	3	3	3	4	3	3	3	3	3	3	3	2	5	3	4	3
4	4	3	4	4	3	4	4	3	2	5	3	5	4	3	3	4	4	4	4	2	3	4	5	3	3	3	4	3	3	3	1	5	3	4	2
4	4	3	4	4	3	4	4	4	2	4	4	4	4	3	3	4	4	4	4	4	3	3	3	3	3	3	4	3	3	3	2	5	2	3	3
4	4	4	4	4	4	4	4	5	2	4	5	4	3	3	3	3	3	3	3	5	4	5	5	4	4	4	4	4	4	4	1	2	3	3	3
4	3	4	4	4	4	4	4	4	4	4	5	4	5	5	5	5	5	5	5	4	4	4	4	4	4	4	4	4	4	4	1	4	3	2	4
4	4	4	4	4	4	4	4	3	2	3	2	3	3	3	3	3	3	3	3	4	4	3	3	4	4	4	5	4	4	4	1	5	2	4	3
4	4	4	4	4	4	3	4	3	2	3	3	3	3	3	3	3	3	3	3	5	5	5	5	5	5	5	5	5	5	5	2	3	2	3	3
4	4	4	4	4	4	4	4	3	3	3	3	3	3	3	3	3	3	3	3	3	3	4	4	3	3	3	3	3	3	3	1	3	3	5	3
5	4	4	5	5	4	3	5	3	3	3	3	3	3	3	3	3	3	3	3	4	3	4	4	3	3	3	4	3	3	3	2	3	2	4	3
4	4	4	4	4	4	4	4	3	3	3	3	3	3	3	3	3	3	3	3	3	4	3	3	4	4	4	4	4	4	4	2	3	3	2	3
4	4	4	4	4	4	3	4	3	3	3	3	3	3	3	3	3	3	3	3	3	3	3	3	3	3	3	4	3	3	3	1	4	3	2	2
4	4	4	4	4	3	4	4	3	3	3	3	3	4	4	4	4	4	4	4	4	4	4	4	4	4	4	4	4	4	4	1	3	3	5	5
4	4	4	4	4	3	4	4	3	3	3	3	3	4	4	4	4	4	4	4	3	4	4	4	4	4	4	4	4	4	4	2	4	2	4	3
4	4	4	4	4	5	4	4	4	3	3	3	3	3	3	3	3	3	3	3	4	4	4	4	4	4	4	3	4	4	4	1	2	3	4	3
4	4	4	4	4	4	4	4	3	3	3	3	3	4	3	3	3	3	3	4	3	4	3	4	4	4	4	3	3	4	3	1	2	1	3	3
4	4	4	4	4	5	4	4	4	3	3	3	3	3	3	3	3	3	3	4	4	4	4	4	4	4	4	4	4	4	4	1	2	2	2	3
4	4	4	4	4	5	4	4	3	3	3	4	4	3	4	4	4	4	4	3	4	3	4	3	4	4	4	4	4	4	4	1	5	2	2	3
5	3	3	3	4	3	3	3	3	3	3	3	3	4	4	4	5	5	4	5	5	5	4	4	5	5	5	4	2	5	4	1	5	1	4	2
4	4	3	3	4	3	4	4	3	4	4	4	3	3	4	4	4	4	4	4	3	4	3	3	4	4	4	3	4	4	3	1	5	4	1	3
4	4	4	4	4	3	4	4	3	4	4	4	3	3	4	4	4	4	4	4	4	4	4	4	4	4	4	4	4	4	4	1	4	2	4	4
4	3	4	4	4	4	3	3	4	3	3	3	4	3	3	3	3	3	3	4	3	4	4	3	3	3	3	4	3	4	3	1	2	2	2	4
4	4	4	4	4	4	4	4	4	3	3	3	4	4	4	3	3	3	4	3	4	4	4	4	4	4	3	4	3	4	4	2	2	3	4	2
4	4	4	4	4	4	4	4	4	4	4	4	4	4	4	3	3	3	3	4	3	4	4	4	4	4	3	4	4	3	4	1	5	2	4	3
4	4	4	4	4	4	4	4	3	4	4	4	3	3	3	3	4	4	4	4	4	4	4	4	4	4	4	4	3	3	4	1	2	2	4	2
4	4	4	4	4	4	4	4	4	4	4	4	4	4	4	3	4	4	4	4	3	5	5	5	5	5	5	5	5	5	5	1	2	2	4	2
4	4	4	4	3	4	4	4	4	4	4	4	4	4	4	3	4	4	3	4	4	4	3	4	4	4	4	4	4	4	4	1	2	3	4	3
4	4	5	5	4	5	3	5	4	4	4	4	4	4	4	3	5	4	4	4	4	4	4	3	3	3	3	4	3	3	3	1	5	3	2	2
4	4	4	4	4	4	4	4	4	4	4	4	4	3	3	3	3	2	2	3	3	3	3	3	3	3	3	3	3	3	3	1	4	3	2	5
4	4	4	4	4	4	4	4	4	4	4	4	4	4	4	3	4	4	4	4	5	5	4	4	4	4	4	4	4	4	4	1	2	3	4	3
4	3	4	4	4	4	4	4	4	3	4	3	4	4	4	3	4	5	5	4	5	5	4	4	4	4	4	4	2	3	4	2	4	2	5	5
3	4	3	3	3	3	4	3	5	5	5	4	5	4	4	3	4	5	5	4	5	4	3	4	4	4	4	4	5	5	4	2	2	2	3	2
4	3	4	4	5	4	4	4	5	5	5	4	5	3	3	3	3	3	3	4	4	3	4	3	3	3	3	3	4	5	3	1	4	3	4	3
4	5	4	4	5	4	4	4	3	3	3	5	3	5	5	3	5	4	4	4	3	5	4	2	2	2	4	3	3	5	2	1	4	2	4	3
4	4	4	4	4	4	4	4	4	4	4	4	4	4	4	4	4	4	4	4	4	4	4	4	4	4	4	4	4	4	4	1	4	1	4	2
3	5	5	3	4	5	4	5	3	3	3	1	3	1	1	3	1	5	5	2	5	2	2	5	5	5	5	2	1	3	5	1	4	3	3	2
4	5	5	4	4	3	4	5	3	3	3	2	3	3	3	3	3	4	4	4	4	2	4	3	3	3	5	5	3	4	3	2	2	3	4	3
4	4	4	4	5	4	3	4	3	3	3	3	3	3	3	3	3	3	3	3	4	4	4	3	3	3	4	3	4	4	3	1	5	3	4	3
4	5	5	4	4	3	4	5	3	4	4	3	2	3	3	3	3	4	4	4	4	4	3	4	4	3	4	4	3	4	3	1	5	2	2	3
4	4	4	4	4	4	3	4	3	3	3	3	3	3	3	3	4	4	4	4	4	4	4	4	4	4	4	4	3	3	3	2	5	3	1	4
4	4	4	4	4	4	4	4	2	2	3	3	3	3	4	4	3	4	3	3	3	3	3	4	3	4	4	3	3	4	4	1	3	2	5	3
4	4	4	4	4	4	4	4	2	2	3	3	2	3	3	3	4	4	3	3	3	3	3	4	3	3	3	3	3	3	3	2	2	3	4	3
4	4	4	4	4	4	4	4	2	2	3	3	2	3	3	3	4	4	3	3	3	3	3	4	3	3	3	3	3	3	4	2	3	4	4	3
4	4	4	4	4	4	4	4	3	3	3	3	3	3	4	4	4	3	3	3	3	4	3	4	3	4	4	3	4	4	4	1	2	3	4	2
4	3	3	5	5	3	3	5	3	3	3	3	3	3	4	4	4	4	4	4	4	3	4	4	4	4	3	4	3	3	3	2	3	3	4	3
4	5	5	4	4	4	3	4	3	3	4	3	3	4	3	3	4	3	4	3	3	5	5	4	4	5	5	5	3	5	3	1	2	2	4	3
4	4	4	4	4	4	4	4	3	3	4	3	3	3	3	3	4	4	4	4	4	4	4	4	4	4	4	4	4	4	4	1	2	3	4	2
4	4	4	5	5	3	3	5	4	4	3	4	4	3	4	4	4	4	4	4	4	5	3	3	4	3	3	3	5	3	5	2	2	2	3	2
4	4	4	4	5	3	4	4	3	3	4	3	3	3	3	3	4	3	4	3	3	3	4	3	4	4	4	4	4	4	4	1	2	3	4	2
4	4	4	4	4	4	4	4	4	4	4	4	4	3	4	4	3	4	4	4	4	3	3	3	3	3	3	3	3	3	3	2	2	4	4	2
4	4	4	4	4	4	4	4	3	3	3	3	3	3	3	3	3	3	3	3	3	4	4	3	4	4	4	4	3	4	3	1	2	4	4	2
5	5	5	5	3	5	5	3	2	2	5	5	2	4	2	2	3	2	2	2	2	5	4	4	4	4	4	4	3	4	4	1	3	4	2	3
4	4	4	4	4	4	4	4	3	3	4	4	3	3	3	3	3	3	3	3	3	4	4	4	5	4	4	4	3	4	4	1	3	3	4	2
4	4	4	4	4	4	4	4	4	4	4	3	3	4	4	4	3	4	4	4	4	4	4	4	3	4	4	4	3	4	3	2	5	3	4	5
4	4	4	4	4	4	4	4	3	3	4	4	3	3	4	4	3	4	4	4	4	4	3	4	5	3	3	3	4	3	4	2	3	4	2	3
5	5	4	4	4	4	4	4	4	4	4	3	4	4	4	4	3	4	4	4	4	4	4	3	4	4	4	4	3	4	3	1	3	3	3	3
4	4	3	4	4	3	4	4	4	4	4	3	4	4	4	4	3	4	4	4	4	4	4	4	4	4	4	4	4	4	4	1	2	1	4	3
5	5	4	4	5	4	4	5	4	4	4	4	3	4	4	4	3	4	4	4	4	4	4	4	3	4	4	4	3	4	3	2	3	2	4	3
4	4	4	4	4	4	4	4	3	3	3	4	4	3	3	3	3	3	4	3	3	4	3	4	4	3	3	3	4	3	4	1	3	3	3	2
4	4	5	4	4	5	4	4	3	3	3	4	3	3	3	3	3	3	4	3	3	4	4	4	4	4	4	4	4	4	4	1	3	1	4	3
4	4	4	4	4	4	4	4	4	4	4	4	4	4	4	4	3	4	4	4	4	4	4	4	3	4	4	4	3	4	3	1	3	2	3	3
4	4	4	5	4	4	5	4	4	4	4	4	4	4	4	4	3	4	4	4	4	4	4	3	4	4	4	4	4	4	3	2	3	3	2	2
4	4	4	4	4	4	4	4	3	3	3	4	3	3	4	4	4	4	4	4	4	4	4	4	3	4	4	4	4	4	4	1	3	3	2	4
4	4	4	4	4	4	3	4	3	3	3	3	3	5	4	4	4	4	4	4	4	4	2	5	3	2	3	4	3	3	3	1	1	3	2	3
4	4	4	4	4	4	4	4	4	4	4	3	4	4	4	4	4	4	4	4	4	5	4	5	3	5	3	3	3	4	4	1	3	3	4	1
5	5	4	4	3	3	4	3	3	3	3	4	3	4	4	4	4	4	4	4	4	4	4	5	3	4	3	3	4	5	5	2	2	3	1	3
5	5	4	4	3	3	4	3	3	3	3	4	3	5	5	5	4	5	5	5	5	3	4	5	3	4	3	3	4	3	3	1	1	3	3	4
4	4	4	4	4	4	4	4	4	4	4	4	4	3	4	3	4	3	3	3	4	3	4	4	4	3	3	3	4	3	3	1	2	2	3	3
4	4	4	4	4	4	4	4	4	4	4	4	4	3	4	3	4	3	3	3	4	3	4	4	4	3	4	4	4	4	4	1	3	4	5	2
4	4	4	4	4	4	4	4	4	4	4	4	4	4	4	3	3	4	4	4	4	4	4	4	2	4	4	4	4	4	4	2	4	3	4	3
4	4	4	4	4	4	4	4	4	4	4	4	4	4	4	3	4	4	4	4	4	3	3	3	3	4	4	4	4	4	4	1	2	3	4	4
4	4	4	4	4	4	4	4	4	4	4	4	4	4	4	3	4	4	4	4	4	4	4	4	4	4	4	4	4	4	4	1	2	2	4	3
4	4	4	4	4	4	4	4	4	4	4	4	4	4	4	4	4	4	4	4	4	3	4	3	4	4	4	4	3	4	4	2	4	4	4	3
4	4	4	4	4	4	4	4	3	3	3	4	4	5	4	5	5	5	5	5	4	5	4	3	4	4	4	4	4	4	4	1	4	2	4	2
4	4	4	4	4	4	4	4	4	4	4	4	4	5	4	5	5	4	4	5	4	4	4	4	5	5	5	4	5	5	4	1	3	1	4	3
3	4	5	4	3	3	5	4	2	2	2	5	4	4	4	4	4	4	4	4	4	4	4	3	4	4	4	4	4	4	4	1	3	4	3	3
4	4	4	4	4	4	4	4	2	2	2	5	3	5	4	5	5	5	5	5	4	4	4	4	4	4	4	5	5	4	5	1	3	2	3	3
4	4	4	4	4	4	4	4	2	2	2	5	3	4	5	4	4	4	5	4	5	4	4	4	3	3	3	4	2	3	4	1	2	2	3	3
4	4	4	4	4	4	4	5	5	5	5	5	4	3	4	3	3	4	3	3	4	3	4	3	4	4	4	3	4	4	3	1	2	2	3	3
4	4	4	4	4	4	4	4	5	5	5	5	4	4	5	3	4	5	4	4	5	3	3	5	4	4	4	3	5	4	3	2	3	4	3	2
5	5	4	5	3	5	5	4	5	5	5	2	4	4	4	3	4	4	4	4	4	4	4	4	3	3	3	2	3	3	5	2	2	2	4	2
4	4	4	4	4	4	4	5	3	3	3	3	2	4	3	3	4	4	4	4	4	3	5	4	4	4	4	4	5	4	5	1	2	2	4	1
5	5	4	5	5	5	5	4	3	3	3	2	3	4	4	3	4	4	3	3	4	4	4	5	5	4	4	5	4	4	5	2	3	2	3	3
3	3	5	3	3	3	3	5	3	3	3	2	3	3	4	3	3	5	4	4	3	5	5	5	5	5	5	5	3	5	5	1	3	2	4	4
4	4	5	4	4	4	4	3	3	4	4	4	3	4	4	3	4	5	5	5	4	5	5	2	2	5	5	2	3	5	2	1	2	4	3	3
4	4	5	4	5	4	4	3	4	4	4	4	3	5	3	5	5	5	4	4	5	4	5	4	4	3	3	4	4	3	4	1	3	4	4	2
4	4	5	4	4	4	4	5	3	4	4	4	4	4	4	4	4	4	4	4	4	4	3	5	5	4	4	5	5	4	5	2	3	4	5	3
4	4	4	4	5	4	4	4	3	4	4	4	4	4	3	4	4	4	4	4	4	3	3	4	4	4	4	4	4	4	4	2	3	4	5	3
4	4	4	4	4	4	4	4	4	4	4	4	3	4	4	4	4	4	4	4	4	4	3	4	4	4	4	4	4	4	4	1	3	2	4	3
4	4	4	4	4	4	4	4	4	4	4	4	4	4	4	4	4	4	4	4	4	4	4	5	5	4	4	5	5	4	5	1	4	3	5	3
4	4	5	4	4	4	4	4	3	4	4	4	4	4	4	4	4	4	5	5	4	4	4	3	3	3	3	3	3	3	3	1	3	4	5	3
4	4	5	4	5	4	4	5	4	4	4	4	3	5	3	5	5	5	5	5	5	5	5	5	5	3	3	5	5	3	5	2	4	2	5	4
5	5	5	5	4	5	5	4	3	4	4	4	4	5	4	5	5	5	3	3	5	5	5	4	4	5	5	4	4	5	4	2	5	1	4	3
4	4	4	4	5	4	4	4	4	2	4	4	4	3	4	3	3	3	4	4	3	3	4	4	4	3	3	4	4	3	4	2	2	2	4	3
4	5	5	4	4	5	5	4	4	2	4	4	4	4	4	3	4	3	4	4	4	3	3	3	3	4	4	3	3	4	3	1	2	2	1	3
4	4	4	4	5	4	4	4	4	2	4	4	4	4	4	4	4	4	4	4	5	4	4	4	4	5	4	4	4	5	4	2	2	3	5	2
4	4	4	5	5	4	4	4	4	3	4	4	4	4	4	4	4	4	4	4	4	3	4	4	4	4	4	4	3	4	4	1	3	2	4	5
4	4	4	4	5	4	4	4	4	4	4	4	4	4	4	4	4	4	4	3	4	4	4	5	5	4	4	5	4	4	5	1	1	1	4	3
5	4	4	4	4	4	4	4	4	4	4	4	4	4	4	4	4	4	4	4	4	4	4	3	4	4	4	4	4	4	4	1	1	2	4	3
4	4	4	4	5	4	4	4	4	4	4	4	4	4	3	3	3	3	3	4	3	4	4	4	3	4	4	4	4	3	4	1	4	3	4	3
4	4	5	5	4	5	5	4	4	4	4	4	4	4	3	3	3	3	4	4	3	4	4	4	4	4	4	4	4	4	4	1	3	2	4	4
4	4	5	5	4	5	5	4	4	4	4	4	4	4	3	3	3	3	4	4	3	4	4	4	4	4	4	4	4	4	4	2	3	2	5	3
5	1	5	5	5	5	5	5	4	4	5	5	4	3	3	3	3	3	4	3	3	5	4	4	4	5	5	5	5	4	5	1	4	2	4	3
4	5	4	4	4	4	4	4	5	3	4	4	3	4	3	3	3	3	5	3	3	3	4	3	4	3	3	3	3	4	3	1	5	2	3	3
4	4	4	4	5	4	4	5	4	4	4	4	4	5	3	3	3	3	4	4	3	4	4	4	5	4	4	4	4	5	4	2	4	2	5	3
5	4	5	5	4	5	5	4	4	3	4	4	3	3	3	3	4	5	3	3	3	2	4	3	4	2	2	3	2	4	2	2	4	2	2	3
4	4	4	4	4	4	4	4	4	5	4	4	5	4	3	4	4	3	4	4	4	4	3	4	3	4	4	3	4	3	4	1	2	2	5	4
5	4	4	4	4	4	4	4	5	4	4	4	4	4	3	4	4	4	4	4	4	4	4	4	4	4	4	3	4	4	4	2	4	2	5	3
4	4	4	4	4	4	4	4	4	5	4	4	5	5	3	5	4	4	4	5	5	4	5	4	3	4	4	4	4	3	4	1	4	2	4	4
4	4	4	4	4	4	4	4	4	4	4	4	4	5	4	5	5	4	4	5	5	5	4	4	4	5	5	4	5	4	5	1	3	2	5	3
4	4	4	4	4	4	4	4	4	5	4	5	5	4	4	4	5	4	5	4	4	4	4	4	4	4	4	4	4	4	4	1	4	2	4	2
4	4	4	4	4	4	4	4	4	5	4	5	5	5	4	5	5	5	5	5	5	4	4	4	5	4	4	5	4	5	4	2	4	2	2	4
4	4	5	5	4	5	5	4	4	4	4	4	4	4	5	4	4	4	4	4	4	4	4	5	3	4	4	3	4	3	4	1	3	2	5	2
5	4	3	3	4	4	5	4	5	5	4	4	5	5	4	5	5	4	5	5	5	3	5	4	4	3	3	4	3	4	3	2	3	3	4	4
4	4	4	4	5	4	4	4	5	5	4	4	5	4	4	4	4	5	4	4	4	5	4	5	4	5	5	4	5	4	5	1	3	2	4	3
4	4	4	4	5	4	4	4	5	5	4	4	5	4	4	4	4	5	4	4	4	4	4	5	4	4	5	4	5	4	4	2	3	4	5	4
5	5	5	5	5	5	3	3	1	1	3	3	3	3	3	3	3	3	3	3	3	3	3	3	3	3	3	3	3	3	3	2	2	2	5	3
4	5	5	4	4	3	4	4	3	3	3	3	3	3	3	3	3	3	3	3	3	4	4	3	4	4	4	4	3	3	4	1	2	3	5	3
5	4	4	3	3	4	5	5	5	5	2	2	2	4	4	4	4	4	4	4	4	4	4	3	4	4	4	4	3	4	4	1	4	2	3	3
4	5	5	4	4	3	4	5	4	4	3	3	3	4	4	4	4	4	4	4	4	4	4	5	4	4	5	4	3	3	4	2	3	2	5	3
4	4	5	4	4	4	4	4	4	4	4	4	3	3	3	3	3	4	3	3	4	3	3	4	3	3	5	3	5	5	3	2	4	2	4	4
5	4	4	5	5	5	4	4	4	4	4	4	3	4	4	3	4	3	4	4	4	4	4	3	4	4	4	4	4	3	4	1	3	3	5	3
4	4	5	4	4	4	4	4	3	4	3	3	4	4	4	3	4	4	3	5	5	4	4	4	4	4	4	4	5	4	4	2	4	3	4	2
5	4	4	5	5	4	4	4	4	4	4	4	3	3	3	3	3	4	3	4	3	4	4	3	4	4	4	4	4	4	4	1	4	2	5	2
4	5	4	4	4	4	4	4	4	4	4	4	5	2	2	3	2	4	2	5	2	4	3	4	4	4	4	4	4	4	4	1	3	2	5	2
4	4	5	4	4	4	4	4	4	4	4	4	3	3	4	4	4	3	4	4	4	3	4	3	3	3	3	3	3	3	3	1	2	3	5	2
4	5	4	4	4	4	4	4	4	4	4	4	5	2	4	4	4	4	4	4	4	4	3	4	4	4	4	4	4	4	4	1	4	2	5	3
4	4	4	4	4	4	4	5	4	4	4	4	4	4	4	4	4	4	4	3	4	3	3	3	3	3	3	3	5	3	3	1	4	2	5	2
4	3	5	4	4	4	5	4	3	4	4	3	4	3	3	3	3	3	3	3	3	4	5	4	4	4	4	4	5	4	4	1	4	3	5	2
4	5	5	4	4	4	4	4	4	4	4	4	4	4	4	4	4	4	4	4	4	4	4	4	4	4	4	4	4	4	4	2	4	3	4	3
4	4	4	4	4	4	5	4	4	4	4	4	4	4	4	4	4	4	4	4	4	4	4	4	4	4	4	4	4	4	4	1	3	4	4	4
4	4	5	4	4	5	4	4	4	4	4	4	4	4	4	4	4	4	4	4	4	4	4	4	4	4	4	4	4	4	4	1	3	2	4	3
5	5	4	5	5	4	3	4	4	4	4	4	4	4	4	4	4	4	4	4	4	4	5	5	4	4	4	4	5	4	4	2	4	2	3	3
4	4	4	4	4	4	4	5	4	4	4	4	4	5	5	5	4	5	5	5	4	4	4	4	4	4	4	4	4	4	4	1	3	4	4	4
4	5	4	4	3	3	5	4	5	5	5	4	4	4	4	4	3	4	4	4	5	4	4	5	5	4	4	5	5	4	4	1	3	4	4	3
3	4	5	4	5	5	4	4	4	4	4	4	4	4	4	4	3	4	4	4	4	3	4	4	4	3	3	4	3	3	4	1	2	2	5	3
4	4	5	4	4	4	5	4	5	2	5	4	4	5	4	3	3	5	3	3	4	4	4	4	4	4	4	4	4	4	4	2	2	2	5	4
4	4	5	3	4	4	5	4	4	4	4	5	4	4	4	3	3	5	4	4	4	5	4	5	5	5	5	5	5	5	5	1	4	3	5	2
4	4	5	4	4	4	5	4	5	5	5	4	4	5	4	3	3	5	4	4	4	4	4	4	4	4	4	4	4	4	4	2	3	2	3	3
4	5	4	5	4	4	3	4	4	4	4	5	4	3	4	3	3	3	5	5	4	3	4	4	5	4	3	4	4	5	4	1	3	2	5	4
5	4	3	4	4	4	5	4	4	4	4	4	5	5	4	3	3	4	3	3	4	4	4	4	5	4	3	4	3	4	3	1	3	2	4	2
4	5	5	4	4	4	4	4	5	5	5	5	4	4	5	3	3	5	3	3	5	4	5	5	4	5	4	5	5	4	4	2	5	1	5	5
4	5	5	4	5	5	3	4	4	4	4	2	4	3	4	3	3	2	3	3	4	3	4	4	4	4	3	4	2	4	4	2	3	2	4	3
4	4	5	4	5	5	4	4	3	3	3	3	3	4	4	3	3	3	3	3	5	3	4	4	4	3	4	3	4	4	4	1	4	2	3	2
3	5	5	5	5	5	4	3	3	3	3	3	3	3	4	3	3	4	3	3	3	5	4	4	4	3	4	3	3	5	4	2	3	2	4	3
5	4	5	4	4	4	4	4	3	3	3	3	3	3	4	3	3	4	3	4	3	3	3	3	4	3	4	3	3	5	5	2	2	2	5	4
4	5	5	5	5	5	3	3	4	4	4	4	4	3	3	3	3	4	3	3	3	4	5	5	5	5	4	4	4	4	5	1	3	4	2	3
5	3	5	4	5	5	4	5	4	4	4	3	4	4	3	3	3	4	3	3	3	4	3	3	3	3	4	4	3	2	3	1	3	3	5	2
4	5	4	5	5	5	4	4	4	4	4	3	4	3	3	3	3	4	3	3	3	5	5	4	3	4	3	3	4	3	4	1	4	3	4	3
4	5	4	4	5	5	4	5	4	4	4	3	4	4	4	4	4	4	4	4	4	4	4	5	4	3	4	4	4	3	4	1	4	3	5	2
5	5	3	5	5	3	3	4	3	3	3	4	4	5	5	5	5	5	5	5	5	4	4	4	4	4	3	3	3	4	4	1	3	4	5	3
4	4	5	4	5	4	4	5	4	4	4	4	4	4	4	4	4	4	4	4	4	4	4	4	4	4	4	4	4	4	4	1	4	4	5	3
5	5	4	5	5	5	5	4	4	4	4	4	4	5	5	5	5	5	5	5	5	5	5	5	5	4	5	5	5	5	5	1	4	2	2	3
5	5	4	5	5	5	5	5	4	4	4	4	3	5	5	5	5	5	5	5	5	4	5	5	5	4	5	5	2	5	5	1	3	3	5	2
5	5	5	4	5	5	5	5	4	4	4	5	4	4	4	4	3	4	4	4	4	3	3	3	4	4	3	3	5	3	4	1	3	2	5	2
4	4	4	4	4	4	4	4	4	4	4	4	4	4	4	4	4	4	4	4	4	4	4	4	5	4	4	4	5	4	4	2	3	2	4	4
4	4	5	5	4	4	4	4	5	2	2	4	4	3	3	3	3	3	3	3	3	4	4	4	4	4	4	4	3	4	3	1	3	2	2	3
4	4	5	4	4	4	4	5	4	2	2	4	5	4	4	4	4	4	4	4	4	4	4	4	5	4	4	4	4	4	5	2	3	2	4	3
5	5	5	4	5	5	5	5	4	2	2	4	5	5	5	5	4	4	5	5	5	5	4	4	3	4	4	4	4	4	4	1	3	2	4	3
4	4	4	5	4	4	4	4	5	2	2	4	5	4	4	4	4	4	4	4	4	4	3	3	4	5	3	3	3	3	4	1	4	2	2	3
5	5	5	4	5	5	5	4	5	5	2	5	5	4	4	4	4	4	4	4	4	5	4	4	5	4	4	4	5	4	5	2	4	3	4	3
5	5	5	4	5	5	5	4	5	5	2	5	5	4	4	4	4	4	4	4	4	5	4	4	5	4	4	4	5	4	5	2	4	2	4	5
5	5	5	5	5	5	5	4	4	3	2	3	3	1	1	1	5	5	1	1	1	4	4	4	5	5	4	4	2	4	5	2	3	2	5	3
5	5	5	4	5	5	5	5	4	3	3	3	2	4	4	4	5	5	4	4	4	5	4	4	4	5	4	4	4	4	4	1	3	2	5	3
5	5	5	5	5	5	5	5	3	3	2	3	4	3	3	3	3	3	3	3	3	4	4	5	4	4	4	4	5	4	4	1	3	2	4	3
4	4	4	5	4	4	4	5	3	3	2	3	4	3	3	3	3	3	3	3	3	3	4	5	4	4	4	4	5	4	4	1	3	2	4	3
5	5	5	5	5	5	5	4	4	4	4	4	3	5	5	5	4	4	5	5	5	4	4	3	4	3	4	5	4	5	5	2	3	2	3	3
5	5	5	5	5	5	5	3	3	4	4	4	4	3	3	3	3	3	3	3	3	5	3	3	3	5	5	5	5	5	5	2	3	3	5	3
5	4	5	4	5	5	5	4	4	4	4	4	4	3	3	3	3	3	3	3	3	4	4	4	5	4	4	5	4	5	4	2	4	2	4	3
4	4	5	4	5	4	4	4	4	4	4	4	4	4	4	4	4	4	4	4	4	5	4	4	4	4	4	5	3	5	3	2	4	2	5	3
5	5	4	5	4	5	5	5	5	4	4	4	5	4	4	5	5	4	4	5	5	4	5	3	5	4	5	3	4	3	4	1	3	2	4	4
4	5	5	5	5	4	4	4	4	4	4	4	5	4	4	4	4	4	4	4	4	4	5	5	3	4	5	5	4	5	4	2	3	2	4	3
4	5	4	5	4	4	4	5	5	5	5	5	4	5	4	3	3	4	4	4	4	4	4	3	4	4	4	3	4	4	4	1	3	3	4	3
5	5	5	5	5	5	5	5	5	4	4	4	5	4	4	5	5	4	5	4	5	4	5	5	5	4	5	5	5	3	5	1	4	2	4	5
5	5	5	5	5	4	4	4	5	4	4	4	4	5	5	4	4	4	4	3	4	4	4	5	4	5	4	4	5	4	5	1	4	2	4	3
5	4	4	4	4	5	4	4	4	5	5	5	5	4	5	4	4	5	4	4	4	5	4	5	4	5	4	5	5	4	5	1	3	2	4	3
5	4	4	4	4	5	4	4	4	2	5	5	5	4	5	4	4	5	4	5	4	4	4	5	4	5	5	5	5	5	5	1	3	2	4	3
5	5	5	4	5	4	5	5	4	2	3	3	3	3	2	4	4	4	4	4	4	5	4	4	5	4	4	4	4	4	4	2	4	3	4	3
5	5	4	5	5	5	4	4	4	2	3	4	4	3	3	4	4	4	4	3	4	4	4	5	4	5	4	4	3	3	4	2	3	2	4	3
5	5	5	5	5	4	4	4	4	2	4	3	3	5	4	5	5	5	5	3	5	4	5	4	3	4	4	4	4	4	4	1	4	2	4	5
5	5	5	4	4	5	5	5	4	2	4	4	4	4	4	4	4	4	4	3	4	4	4	3	4	4	3	3	4	4	3	1	3	4	5	3
4	5	5	4	5	5	5	5	4	2	4	4	4	5	5	5	5	5	5	3	5	5	5	5	5	4	4	5	3	3	5	2	4	2	5	4
5	4	4	5	5	5	4	4	4	2	4	4	4	5	5	4	4	5	4	4	4	5	4	4	5	4	4	4	4	4	4	1	3	2	3	3
4	5	5	5	5	5	4	4	5	2	4	4	4	3	5	4	4	4	3	3	3	4	4	5	4	4	4	4	4	4	4	2	3	2	4	3
5	5	4	5	4	5	5	5	4	2	4	5	5	5	3	3	4	5	4	5	4	5	4	5	4	3	4	5	4	4	5	1	3	2	4	3
5	5	4	5	5	4	5	5	4	2	5	4	4	4	3	3	4	4	4	4	4	5	4	5	5	4	4	4	5	5	4	1	3	2	4	3
5	5	4	5	5	4	5	5	5	2	5	5	5	5	3	3	5	5	5	5	5	5	5	5	5	5	4	5	5	5	5	2	3	2	3	2
5	5	5	4	5	5	4	4	4	2	3	3	3	3	3	3	4	3	4	4	4	5	4	5	5	4	4	4	5	4	5	2	4	2	2	3
5	5	4	5	5	5	4	4	4	4	4	4	4	4	3	3	4	4	4	4	4	4	4	4	4	4	4	4	4	4	4	2	4	2	4	5
5	5	5	4	5	5	4	4	5	5	4	4	4	4	3	3	5	4	5	4	5	4	4	4	4	4	4	4	4	4	4	2	3	2	5	3
5	5	5	5	5	4	5	5	5	5	4	4	4	5	3	3	5	5	5	3	5	5	5	5	5	5	4	4	5	4	5	2	3	3	4	3
5	5	5	5	5	3	5	5	5	5	5	4	4	5	3	3	5	5	5	5	5	5	5	5	5	5	5	5	5	5	5	2	4	3	4	3
5	5	5	5	4	5	4	4	4	5	5	4	4	4	3	3	4	4	4	3	4	4	4	4	4	4	4	3	4	4	4	1	3	2	4	2
5	4	5	5	5	4	5	5	5	4	5	5	5	4	4	3	4	4	4	5	4	5	4	5	5	5	4	5	5	4	5	1	3	4	5	3
5	5	5	5	5	4	4	4	5	5	4	5	5	5	5	3	5	5	5	4	4	5	5	5	5	5	5	5	5	4	5	1	3	4	4	2
5	5	5	4	5	4	4	5	4	5	5	4	4	5	4	3	4	4	4	5	4	5	5	5	5	5	5	4	5	5	5	2	4	2	2	5
5	3	5	5	5	5	5	5	5	5	5	5	5	5	5	3	5	5	5	5	5	4	5	5	5	4	5	5	4	5	4	2	3	3	4	3
5	5	5	5	5	5	5	4	4	4	4	4	4	4	4	3	4	4	4	4	4	5	4	4	4	5	4	5	5	4	5	1	2	2	4	3
5	5	5	5	5	4	4	5	4	4	4	4	4	5	5	3	5	5	5	4	5	5	4	4	4	5	4	5	5	4	5	1	4	2	5	3
4	5	5	5	4	5	5	5	5	2	4	5	5	4	4	3	4	4	4	5	4	5	4	4	4	5	5	3	5	5	5	2	2	2	5	3
5	5	5	5	5	4	4	5	4	2	4	4	4	4	5	3	5	5	5	3	5	3	5	5	5	3	5	4	3	5	3	1	3	2	4	3
5	5	5	5	5	5	5	5	4	4	5	4	4	4	4	3	4	4	4	4	4	4	4	4	4	4	4	4	4	4	4	2	4	3	4	4
5	5	5	5	5	4	4	5	5	5	5	5	5	5	5	5	5	5	5	5	5	4	5	5	5	4	5	5	4	5	4	1	4	4	4	3
4	5	5	5	4	4	5	5	5	5	5	5	5	5	5	5	5	5	5	5	5	5	5	5	5	5	5	5	5	5	5	1	3	2	4	3
5	5	5	5	5	5	5	5	5	5	5	5	5	5	5	5	5	4	4	4	4	5	4	5	5	5	5	5	5	5	5	1	4	2	4	3
5	5	5	5	5	5	5	5	5	5	5	5	5	5	5	5	5	5	5	5	5	5	5	4	5	5	5	5	5	5	5	2	3	3	4	3
5	5	5	5	5	5	5	5	5	5	5	5	5	5	5	5	5	5	5	5	5	5	5	5	5	5	5	5	5	5	5	1	3	2	3	2
3	3	3	4	3	3	3	4	3	4	4	4	3	3	4	4	4	3	4	3	4	3	3	3	3	4	4	4	3	4	4	1	3	3	4	4
4	4	4	4	4	4	4	4	4	4	4	4	3	4	4	4	4	4	3	3	3	4	3	3	4	3	3	3	3	3	4	1	3	2	4	2
5	5	5	5	5	5	3	4	4	3	3	3	3	4	4	4	4	3	4	4	4	3	4	4	4	3	3	3	4	3	3	1	3	2	5	3
4	4	4	5	4	4	4	5	4	5	5	5	4	4	4	4	4	5	5	5	5	5	4	5	4	5	5	5	5	5	5	2	2	2	4	2
3	3	3	2	3	3	2	3	4	2	3	3	4	3	4	2	2	3	3	3	3	2	3	2	4	3	3	3	2	3	3	1	4	2	3	3
4	4	4	4	4	4	4	4	4	4	4	4	4	4	4	3	3	3	3	3	3	3	3	3	3	3	3	3	3	3	3	1	3	2	5	3
5	4	4	4	4	4	4	4	3	3	3	4	3	3	3	3	4	4	3	3	3	3	4	4	4	4	4	4	4	4	4	2	4	2	5	2
3	4	4	3	3	4	3	3	2	3	3	4	3	4	3	3	4	3	3	3	3	2	3	3	3	3	3	3	3	3	3	1	3	2	4	3
4	5	5	5	5	5	5	5	4	3	3	3	3	4	3	3	4	4	3	3	3	3	3	4	3	4	4	4	3	4	4	1	3	3	5	2
4	4	3	4	4	3	4	4	3	4	4	3	4	4	3	3	3	4	3	4	3	4	3	3	3	4	4	4	3	4	4	1	3	2	4	3
4	4	4	4	4	4	4	4	2	4	4	2	4	3	3	3	3	3	3	4	3	4	2	3	2	2	2	2	2	2	2	2	3	2	4	2
4	4	4	4	4	4	4	4	2	4	4	2	3	3	3	3	4	3	4	4	4	4	4	4	4	4	4	4	4	4	4	1	4	3	4	2
4	4	4	4	4	4	4	4	4	4	4	5	4	4	3	3	4	4	4	5	5	4	4	4	4	3	3	3	4	3	3	1	3	2	5	2
4	4	4	4	4	4	4	4	4	4	4	4	4	4	3	3	4	4	4	3	3	3	4	4	3	4	4	3	3	4	3	1	4	1	4	3
5	5	5	5	5	5	5	5	5	5	5	4	4	3	3	3	4	3	4	4	3	4	5	3	4	5	5	4	4	4	2	1	3	1	5	3
4	4	4	4	4	4	4	4	3	3	3	4	4	4	4	3	4	4	4	4	4	4	4	4	4	4	4	4	4	4	4	1	3	4	5	3
4	4	4	4	4	4	4	4	3	3	3	3	3	3	3	3	4	4	4	3	4	4	4	4	5	3	5	3	3	3	4	1	2	4	5	3
3	3	3	3	3	3	3	3	4	4	4	4	3	4	4	4	3	4	3	4	3	4	3	4	3	4	4	3	4	3	4	1	4	3	4	5
5	5	5	5	5	5	5	5	5	5	5	5	4	5	5	5	4	5	5	4	5	5	4	5	5	3	4	4	3	4	4	1	3	3	4	3
3	3	3	3	3	3	3	3	4	4	4	4	4	3	4	4	5	4	4	3	4	4	5	4	5	3	5	4	3	4	4	2	2	3	5	3
4	4	5	5	4	4	4	4	5	5	5	5	5	4	5	5	5	4	5	5	5	5	4	3	4	3	4	4	3	4	4	1	3	2	2	4
4	4	4	4	4	4	4	4	4	4	4	4	4	4	4	4	4	4	4	4	4	4	4	4	4	2	4	4	2	4	4	1	3	3	4	3
4	4	3	3	4	4	4	4	3	3	3	3	4	3	3	3	4	3	3	2	3	4	3	4	3	4	4	4	4	4	4	1	3	3	3	4
3	3	5	5	5	3	3	3	3	3	4	3	3	3	4	4	4	4	4	3	4	4	4	3	4	4	4	5	4	4	4	1	3	3	4	3
3	3	3	3	4	3	3	3	4	4	3	4	2	4	3	3	4	3	3	4	3	2	2	3	4	2	4	2	4	3	4	2	2	2	5	3
4	4	3	3	4	4	4	4	2	2	3	4	5	3	4	4	3	5	4	3	4	4	4	5	3	5	4	3	5	4	4	1	3	1	3	3
